# Supplementary material for: Rapid and ultra-sensitive quantitation of disease-associated α-synuclein seeds in brain and cerebrospinal fluid by αSyn RT-QuIC
Source: Acta Neuropathol Commun. 2018 Feb 9;6:7. doi: 10.1186/s40478-018-0508-2 (PMC5806364; doi:10.1186/s40478-018-0508-2)
Supplement: Supplementary file 3 — Demographic and clinical information for subjects of this study. (XLSX 17 kb) [file 40478_2018_508_MOESM3_ESM.xlsx]

## Sheet: Sheet1
Online Resource 2: Demographic and clinical information for subjects of this study.
	CSF ID NUMBER	Diagnosis at LP	Diagnosis at follow-up	Autopsy diagnosis	Age at onset	Age at LP	Sex	MMSE at LP	RT-Quic	Comments
Dementia with Lewy Bodies	10/005	DLB	DLB	DLB	65	67	M	26	pos
(DLB; N=17)	11/037	DLB	DLB	DLB	69	72	M	22	pos
	12/059	DLB	DLB	DLB + AD	72	75	M	19	pos
	13/013	DLB	DLB	DLB + AD	60	68	M	26	pos
	12/002	DLB	DLB	DLB + AD	80	82	F	25	pos
	12/034	DLB	DLB	DLB + AD	81	85	M	13	pos
	12/017	DLB	DLB		70	77	M	26	neg
	13/026	DLB	DLB		70	72	F	28	pos
	13/052	DLB	DLB		75	78	M	19	pos
	14/024	DLB	DLB		68	78	M	18	pos
	13/020	AD	DLB possible		53	58	M	26	pos	VH, talked to nonexistent people, daytime hypersomnolence, Rx with quetiapine yrs 2-4
	14/045	AD	DLB possible		74	80	M	16	pos	VH. Seizure-like symptoms x 3, normal EEG
	BQ134	DLB/MCI	DLB	DLB + AD	55	57	M	30	pos
	12/015	PD + AD	PD + AD	DLB + AD	77	80	M	24	pos
	12/033	PD-MCI	PDD	DLB	73	77	M	27	pos
	12/046	PDD	PDD	DLB	71	74	M	22	pos
	12/019	PDD	PDD	DLB + AD	70	76	M	24	pos
Parkinson's disease	11/029	PD	PD		52	53	M	29	pos	de novo
(PD; N=12)	12/006	PD	PD		63	64	F	30	pos	de novo
	12/044	PD	PD		73	75	M	30	neg	de novo
	12/050	PD	PD		69	70	M	29	pos	de novo
	13/042	PD	PD		51	53	M	30	pos	de novo
	13/051	PD	PD		34	37	M	29	pos	de novo
	13/061	PD	PD		68	69	M	29	pos	de novo
	13/068	PD	PD		65	67	M	30	pos	de novo
	12/027	PD	PD-MCI		73	77	M	28	pos
	12/025	PD-MCI	PD-MCI		74	80	M	27	pos
	13/021	PD-MCI	PD-MCI		62	66	M	29	pos
	13/093	PD-MCI	PD-MCI		73	81	M	27	pos
Alzheimer's disease	11/012	AD	AD	AD	73	76	M	24	neg
(AD; N=16)	13/075	AD	AD	AD	81	86	M	18	neg
	15/003	AD	AD	AD	59	63	M	22	neg
	11/008	possible DLB	AD	AD	75	78	M	27	neg	Dementia with memory loss, tremor and slowing, with slight response to L-dopa. Thought to be essential tremor in follow-up.
	BQ132/AX003	AD	AD	AD	51	54	M	25	neg
	13/002	AD	AD		62	67	F	18	neg
	13/004	AD	AD		58	65	M	27	neg
	13/008	AD	AD		72	74	M	19	neg
	13/012	AD	AD		78	80	F	19	neg
	13/019	AD	AD		71	77	M	23	neg
	13/048	AD	AD		63	66	M	26	neg
	14/029	AD	AD		77	81	M	26	neg
	14/032	AD	AD		72	82	F	22	neg
	15/047	AD	AD		70	71	F	20	neg
	12/013	possible DLB	AD		85	88	M	25	neg	Had tremor and slow gait, and 2 episodes of VH that were absent during follow-up years. Motor findings reassessed as ET and age-related slowing.
	11/009	possible DLB	AD with ET		72	75	M	26	neg	Tremor was reassessed as ET
Non-synucleinopathy	03610-01	NC	NC		NA	69	M	29	neg
(NS; N=15)	03616-01	NC	NC		NA	68	F	30	neg
	03621-01	NC	NC		NA	68	F	27	neg
	03622-01	NC	NC		NA	77	M	26	neg
	03625-01	NC	NC		NA	73	F	30	neg
	12/016	NC	NC		NA	73	F	30	neg
	12/020	NC	NC		NA	60	F	29	neg
	13/016	NC	NC		NA	75	F	29	neg
	13/023	NC	NC		NA	63	F	30	neg
	13/032	NC	NC		NA	68	F	29	neg
	AC630	NC	NC		NA	87	M	29	neg
	AC632	NC	NC		NA	74	M	28	neg
	12/047	PNFA/PSP	PSP		75	77	F	24	neg
	14/055	PSP	PSP		69	70	M	24	neg
	15/044	PPA/FTD	PPA/FTD	CBD/Tauopathy	53	56	M	10	neg*
										LEGEND
										MMSE = Mini-Mental State Examination
										VH = visual hallucinations
										de novo = recently diagnosed PD, not on symptomatic medications
										PNFA = progressive nonfluent aphasia; PSP = progressive supranuclear palsy; PDD = Parkinson's disease dementia; AD = Alzheimer's disease
										PPA = Primary Progressive Aphasia; FTD = Frontotemporal Degeneration; CBD = Corticobasal degeneration; NC = Normal control
										Age of onset = onset of first motor or cognitive symptoms; NA = Not applicable
										ET = essential tremor
										*1 of 4 wells tested positive in two RT-QuIC experiments
